# Supplementary material for: Monitoring land degradation by soil salinity using Sentinel-2 satellite data and GIS techniques: A case study of Sabkhat Ghuwaymid, Saudi Arabia
Source: PLoS One. 2026 May 13;21(5):e0348799. doi: 10.1371/journal.pone.0348799 (PMC13170892; doi:10.1371/journal.pone.0348799)
Supplement: S1 Table — (XLSX) [file pone.0348799.s002.xlsx]

## Sheet: Sheet1
Sample ID	Coordinates		Sentinel-2 spectral bands											Spectral indices											Measured parameters (Average)
	X	Y	B1	B2	B3	B4	B5	B6	B7	B8	B9	B11	B12	SI1	SI2	SI3	SI4	SI5	NDSI	SBI	INT1	INT2	MI	DEM	pH	TDS (g/l)	EC (dS/m)
1	44.2061	26.1637	0.0252	0.0103	0.0797	0.1785	0.2266	0.2411	0.2517	0.246	0.2825	0.1972	0.0973	0.0577	-0.8909	-0.8909	0.0231	2.02672	-0.159011	0.0196062	0.1291	0.2521	0.110108	583.653	7.71	28.56	56.5767
2	44.206	26.1668	0	0.0014	0.0318	0.1316	0.1741	0.1837	0.202	0.1997	0.2051	0.07	0.0428	0.0106	-0.9789	-0.9789	0.0058	1.63551	-0.169577	0.0102762	0.09845	0.20225	0.495677	583.653	7.81	24.4967	49
8	44.206	26.1732	0.1752	0.197	0.2522	0.3196	0.3576	0.3558	0.3644	0.3492	0.3593	0.3495	0.2357	0.635856	-0.222601	-0.222601	0.257368	1.48282	-0.0450237	0.090599	0.2896	0.466	0.00469886	583.656	7.66333	45.97	91.94
9	44.2095	26.1732	0.1443	0.1674	0.2384	0.3168	0.3535	0.3555	0.364	0.3444	0.3564	0.3009	0.1701	0.543287	-0.295935	-0.295935	0.221219	1.76896	-0.0549874	0.0888326	0.2842	0.46215	0.0837393	583.654	7.85333	34.3533	68.7067
13	44.2095	26.1763	0.1723	0.1886	0.2462	0.3227	0.3627	0.3635	0.3647	0.344	0.364	0.3398	0.2157	0.631862	-0.225594	-0.225594	0.259107	1.57534	-0.0444698	0.100394	0.3046	0.4878	0.0376664	583.655	7.73667	37.7233	75.4467
14	44.213	26.1764	0.1429	0.1838	0.2562	0.3252	0.3627	0.3616	0.3665	0.368	0.3627	0.2878	0.1573	0.565191	-0.2778	-0.2778	0.233301	1.82963	-0.0617427	0.0942816	0.2907	0.4747	0.122293	583.653	7.83	26.6467	53.2933
19	44.2095	26.1795	0.1983	0.2092	0.2824	0.3498	0.3871	0.3814	0.3866	0.3756	0.3886	0.382	0.2756	0.599362	-0.250499	-0.250499	0.253074	1.38607	-0.0418346	0.105469	0.31305	0.50045	-0.00951375	583.657	7.79667	28.3533	56.7067
20	44.213	26.1795	0.1935	0.1844	0.2574	0.3296	0.3658	0.3768	0.3763	0.37	0.3865	0.3746	0.2683	0.528571	-0.308411	-0.308411	0.235678	1.3962	-0.0470788	0.0934814	0.2946	0.4792	-0.00726002	583.655	7.75	31.5433	63.0933
21	44.2165	26.1795	0.1207	0.1528	0.2342	0.3199	0.3575	0.3637	0.3703	0.3576	0.3686	0.3147	0.183	0.503606	-0.330136	-0.330136	0.216098	1.71967	-0.0566484	0.0846564	0.27795	0.45655	0.0632534	583.653	7.79333	31.78	63.5533
26	44.2094	26.1827	0.144	0.1816	0.2536	0.3224	0.3661	0.3661	0.3674	0.362	0.3509	0.3858	0.2916	0.563275	-0.279365	-0.279365	0.230867	1.32305	-0.0578609	0.0918032	0.288	0.469	-0.0318267	583.658	7.89	27.7	60.54
27	44.2129	26.1827	0.3475	0.3544	0.39	0.428	0.457	0.4449	0.4435	0.4396	0.4448	0.4129	0.311	0.791434	-0.116424	-0.116424	0.382367	1.32765	-0.00417246	0.165482	0.4058	0.6224	0.0239924	583.656	7.92333	18.97	37.94
28	44.2164	26.1827	0.3065	0.3232	0.3676	0.4305	0.458	0.4538	0.45	0.4436	0.4372	0.4177	0.3063	0.750755	-0.142364	-0.142364	0.378503	1.3637	-0.0149868	0.163067	0.39905	0.62085	0.0300708	583.654	7.83667	27.4667	54.9367
29	44.2199	26.1827	0.2303	0.2632	0.3196	0.3884	0.4183	0.416	0.4211	0.4088	0.4158	0.3741	0.2519	0.672557	-0.195774	-0.195774	0.311987	1.48511	-0.0370371	0.132276	0.352	0.5592	0.0511097	583.653	7.94667	24.61	49.2233
30	44.2234	26.1827	0.132	0.126	0.2052	0.2802	0.32	0.3338	0.3384	0.3268	0.3459	0.2814	0.157	0.461485	-0.368472	-0.368472	0.179077	1.79236	-0.0818196	0.0707323	0.2479	0.41615	0.089173	583.651	7.87333	48.9	97.7967
31	44.2269	26.1828	0.2076	0.2074	0.2706	0.3264	0.3685	0.3699	0.3772	0.3676	0.3805	0.322	0.1932	0.621377	-0.23352	-0.23352	0.258185	1.66667	-0.0516822	0.0969672	0.2976	0.48125	0.0657189	583.649	7.91667	49.41	98.1533
32	44.2304	26.1828	0.2082	0.247	0.2852	0.3353	0.3684	0.3677	0.3753	0.3676	0.3666	0.3056	0.1781	0.736654	-0.15164	-0.15164	0.29039	1.71589	-0.0459525	0.10484	0.31025	0.49405	0.0920975	583.647	7.67	62.6	125.233
33	44.2339	26.1828	0.2198	0.229	0.2518	0.3046	0.3334	0.3379	0.3425	0.3348	0.3462	0.3069	0.1874	0.725503	-0.159082	-0.159082	0.266281	1.63767	-0.0311223	0.0848864	0.2835	0.4475	0.0332336	583.645	7.9	30.1167	61.2333
35	44.2094	26.1858	0.2366	0.233	0.2924	0.3551	0.3883	0.3823	0.3819	0.3772	0.4017	0.3915	0.3056	0.654609	-0.208745	-0.208745	0.270289	1.28109	-0.031091	0.103822	0.3137	0.4961	-0.0353034	583.66	8.01	17.0267	34.0467
36	44.2129	26.1858	0.2566	0.2596	0.3116	0.3795	0.4158	0.412	0.4146	0.3964	0.4127	0.4005	0.3101	0.684058	-0.187608	-0.187608	0.316169	1.29152	-0.0217812	0.123518	0.34555	0.54375	-0.00514493	583.658	7.98333	26.85	53.6933
37	44.2164	26.1859	0.2541	0.2994	0.3696	0.4332	0.4594	0.4537	0.4565	0.446	0.4378	0.4304	0.3341	0.693408	-0.18105	-0.18105	0.348106	1.28824	-0.0180813	0.160004	0.39415	0.61515	0.0132966	583.656	7.6	24.6833	49.3633
38	44.2199	26.1859	0.2131	0.2436	0.3028	0.3687	0.4006	0.3977	0.4006	0.3952	0.3968	0.3814	0.2792	0.675101	-0.193958	-0.193958	0.299397	1.36605	-0.0258293	0.121741	0.34135	0.53695	0.0126845	583.654	7.97333	36.7933	73.5933
39	44.2234	26.1859	0.1754	0.2218	0.2916	0.3751	0.4019	0.4057	0.4061	0.398	0.4025	0.3778	0.2662	0.600646	-0.249496	-0.249496	0.283075	1.41923	-0.0402892	0.11802	0.3323	0.5337	0.0320267	583.652	7.61333	59.35	118.7
40	44.2269	26.1859	0.2302	0.2668	0.3208	0.3843	0.4196	0.4099	0.4154	0.4104	0.4125	0.3669	0.2391	0.687031	-0.185515	-0.185515	0.328182	1.5345	-0.026339	0.127209	0.34935	0.55295	0.0520605	583.65	7.36667	62.58	125.133
41	44.2304	26.1859	0.2604	0.275	0.3108	0.3692	0.3974	0.3885	0.3893	0.3768	0.3884	0.348	0.2238	0.769859	-0.130034	-0.130034	0.331731	1.55496	-0.00594918	0.116659	0.3406	0.5266	0.0333334	583.648	7.76333	32.2833	64.5633
42	44.2339	26.186	0.1956	0.198	0.2366	0.3231	0.3553	0.3455	0.348	0.34	0.3521	0.3293	0.2137	0.62056	-0.234142	-0.234142	0.250971	1.54095	-0.0273658	0.0840672	0.28415	0.45215	0.0100707	583.647	7.71333	26.8667	58.4033
44	44.2274	26.1912	0.2993	0.3816	0.418	0.4563	0.4882	0.4812	0.4819	0.4628	0.4537	0.4355	0.324	0.856477	-0.0773096	-0.0773096	0.444419	1.34414	0.000954908	0.201879	0.45025	0.68565	0.0389496	585.252	7.66667	30.7267	61.4533
45	44.2309	26.1912	0.3622	0.3708	0.4012	0.4252	0.4638	0.4512	0.4472	0.4316	0.4354	0.4191	0.3098	0.88626	-0.0602991	-0.0602991	0.416508	1.35281	-0.00045476	0.180928	0.4254	0.6454	0.0243278	585.25	7.90333	21.4367	42.8733
46	44.2344	26.1913	0.1471	0.1888	0.2666	0.3604	0.3796	0.374	0.3849	0.3876	0.3848	0.4279	0.3433	0.392364	-0.436406	-0.436406	0.202361	1.24643	-0.0458176	0.0838954	0.28265	0.46925	-0.0682811	585.249	7.86	24.29	48.58
47	44.2064	26.1943	0.1018	0.1044	0.1798	0.2514	0.2749	0.2821	0.2869	0.2888	0.3049	0.3296	0.2566	0.418807	-0.409635	-0.409635	0.148717	1.28449	-0.0662239	0.0521356	0.21675	0.36125	-0.0656321	585.265	7.85667	20.3733	40.7433
48	44.2099	26.1943	0.1997	0.222	0.2832	0.3483	0.3786	0.3758	0.3812	0.3688	0.366	0.382	0.3055	0.685061	-0.1869	-0.1869	0.291258	1.25041	-0.0292208	0.115185	0.3308	0.521	-0.00209863	585.263	7.85333	23.1533	46.3033
49	44.2134	26.1943	0.2141	0.2714	0.3232	0.3832	0.4098	0.4049	0.4084	0.3984	0.3957	0.4004	0.3177	0.692431	-0.181732	-0.181732	0.307692	1.26031	-0.0304909	0.12634	0.346	0.5454	-0.00200204	585.261	7.92667	19.12	38.2367
50	44.2169	26.1943	0.0073	0.0456	0.1312	0.2247	0.2492	0.2619	0.2757	0.2666	0.2747	0.3159	0.2403	0.202937	-0.662597	-0.662597	0.078097	1.31461	-0.085284	0.0349779	0.17795	0.31125	-0.0846352	585.259	7.94333	16.0967	32.1967
51	44.2204	26.1943	0.0981	0.1062	0.1786	0.2655	0.3098	0.3125	0.3178	0.3	0.3245	0.3394	0.258	0.427746	-0.40081	-0.40081	0.169985	1.3155	-0.0478156	0.0587269	0.2348	0.3871	-0.0540373	585.257	7.93	23.07	46.1367
52	44.2239	26.1944	0.2841	0.3052	0.3576	0.4039	0.4327	0.4244	0.4298	0.4224	0.4246	0.4118	0.3158	0.753479	-0.14059	-0.14059	0.347007	1.30399	-0.0223518	0.147953	0.377	0.5874	0.0108095	585.255	8.06333	16.8067	33.6167
53	44.2274	26.1944	0.3259	0.2834	0.3236	0.3651	0.383	0.3839	0.3837	0.3792	0.4116	0.3758	0.2699	0.750212	-0.142719	-0.142719	0.310425	1.39237	-0.0211823	0.111378	0.32775	0.51215	-0.00940102	585.253	7.23667	36.08	71.5
54	44.2309	26.1944	0.4899	0.4596	0.456	0.468	0.4955	0.4836	0.4793	0.466	0.4715	0.4311	0.3189	0.99154	-0.00424807	-0.00424807	0.483527	1.35183	0.00595742	0.214164	0.4656	0.6992	0.040187	585.251	8.00333	24.3433	48.6867
55	44.2344	26.1944	0.0641	0.0879	0.1974	0.3024	0.3317	0.3398	0.3542	0.3604	0.3773	0.4436	0.3489	0.367237	-0.462804	-0.462804	0.169918	1.27142	-0.080981	0.0672067	0.24485	0.42005	-0.11738	585.25	7.99667	20.17	40.35
56	44.2064	26.1974	0.1028	0.1336	0.2	0.2764	0.3116	0.3111	0.3167	0.3078	0.3274	0.3578	0.2892	0.439006	-0.389848	-0.389848	0.161465	1.23721	-0.0690501	0.058499	0.2287	0.3812	-0.079662	585.266	7.73	27.07	54.1467
57	44.2099	26.1975	0.2616	0.2918	0.334	0.3944	0.4235	0.4093	0.4167	0.3992	0.4065	0.4039	0.3252	0.739858	-0.149519	-0.149519	0.344569	1.242	-0.00604838	0.133333	0.3642	0.5638	-0.00585233	585.264	8.61	17.32	34.6367
58	44.2134	26.1975	0.0292	0.0558	0.1428	0.23	0.2583	0.2665	0.2742	0.2752	0.2797	0.3231	0.2554	0.234234	-0.620438	-0.620438	0.0874545	1.26507	-0.0979277	0.0356664	0.177	0.3121	-0.0891623	585.262	7.94333	21.11	42.2133
59	44.2169	26.1975	0	0.0267	0.1178	0.221	0.2531	0.2639	0.2749	0.2678	0.2798	0.3375	0.27	0.120814	-0.784417	-0.784417	0.0500908	1.25	-0.0957447	0.0315468	0.1694	0.3033	-0.11515	585.26	7.8	21.91	43.8267
60	44.2204	26.1975	0	0.019	0.1074	0.2143	0.2544	0.2545	0.2698	0.264	0.2746	0.3322	0.2609	0.159703	-0.72458	-0.72458	0.0635485	1.27328	-0.102874	0.0308757	0.166	0.2984	-0.112898	585.258	7.96667	18.7033	37.4067
61	44.2239	26.1975	0.016	0.0742	0.1548	0.2403	0.274	0.2791	0.2901	0.2842	0.2902	0.3405	0.2689	0.326131	-0.508146	-0.508146	0.128094	1.26627	-0.0824762	0.0443361	0.19925	0.34395	-0.081124	585.256	8.07	15.9633	31.9333
62	44.2274	26.1975	0.212	0.1682	0.2244	0.2834	0.3227	0.3181	0.3241	0.3184	0.3531	0.3554	0.2751	0.606313	-0.245087	-0.245087	0.236152	1.29189	-0.0470996	0.0676051	0.25085	0.40925	-0.0574234	585.254	7.94333	25.6233	51.25
63	44.2309	26.1976	0.3948	0.384	0.4028	0.4288	0.4513	0.4343	0.4331	0.4273	0.4439	0.4265	0.3251	0.895522	-0.0551181	-0.0551181	0.408787	1.3119	0.00175211	0.172116	0.4158	0.62945	0.000937003	585.252	7.90667	30.5433	61.09
64	44.2028	26.2006	0.0337	0.0862	0.1908	0.3109	0.3415	0.3529	0.3631	0.3628	0.3718	0.4438	0.3906	0.23613	-0.617953	-0.617953	0.115396	1.1362	-0.0943627	0.0638674	0.2372	0.4158	-0.108115	585.269	7.80667	11.57	23.1433
65	44.2063	26.2006	0.0567	0.0984	0.1822	0.2732	0.2941	0.2995	0.311	0.309	0.3172	0.3644	0.2995	0.360817	-0.469705	-0.469705	0.14283	1.21669	-0.0640708	0.053086	0.2205	0.3708	-0.0959399	585.267	7.93667	19.6367	39.2667
66	44.2098	26.2006	0.0186	0.0585	0.1346	0.2209	0.2595	0.2677	0.2715	0.2698	0.2847	0.3202	0.2544	0.264826	-0.581246	-0.581246	0.0960078	1.25865	-0.0996536	0.0363151	0.17775	0.31265	-0.0854237	585.265	7.95	18.49	36.98
67	44.2133	26.2006	0.0106	0.0934	0.1716	0.2472	0.266	0.2756	0.2788	0.2862	0.2797	0.3238	0.2584	0.275636	-0.567846	-0.567846	0.112989	1.2531	-0.0715918	0.040803	0.1944	0.3351	-0.0700595	585.263	7.93	19.9733	39.9467
68	44.2169	26.2007	0	0.0204	0.112	0.2142	0.2478	0.2624	0.2679	0.2752	0.2753	0.3418	0.2774	0.0683556	-0.872036	-0.872036	0.0281162	1.23216	-0.113184	0.0279406	0.1578	0.2891	-0.131039	585.261	7.94667	16.89	33.7733
69	44.2204	26.2007	0	0.0474	0.134	0.2282	0.2638	0.2696	0.2771	0.271	0.2812	0.3322	0.261	0.197715	-0.669846	-0.669846	0.078906	1.2728	-0.0928657	0.0355912	0.1787	0.3158	-0.0956464	585.259	7.91	18.9933	37.9867
70	44.2239	26.2007	0	0.0398	0.131	0.2338	0.2712	0.2745	0.2885	0.2858	0.3133	0.3712	0.3072	0.225225	-0.632353	-0.632353	0.0907845	1.20833	-0.103289	0.0386606	0.18395	0.32735	-0.128267	585.257	8.02333	16.45	32.8933
71	44.2274	26.2007	0.2494	0.2676	0.3124	0.3604	0.3811	0.378	0.3806	0.3756	0.3893	0.3972	0.3198	0.743274	-0.147267	-0.147267	0.304451	1.24203	-0.0272628	0.117109	0.3338	0.5222	-0.0263566	585.255	8.12	16.9767	33.96
72	44.2309	26.2007	0.0857	0.2018	0.2754	0.3632	0.379	0.3759	0.3857	0.398	0.3878	0.4503	0.3795	0.364542	-0.465693	-0.465693	0.162595	1.18656	-0.0720887	0.0707832	0.2523	0.4263	-0.128147	585.253	7.94667	4.60067	9.46767
73	44.2028	26.2037	0.0357	0.0796	0.155	0.246	0.2815	0.2826	0.2953	0.2906	0.2987	0.3596	0.3002	0.299451	-0.539112	-0.539112	0.119565	1.19787	-0.0864109	0.0492678	0.2087	0.3602	-0.0854211	585.27	7.86	16.5333	33.0733
74	44.2063	26.2038	0.0757	0.099	0.1782	0.26	0.2853	0.2937	0.2978	0.2942	0.3031	0.3396	0.2707	0.382049	-0.447126	-0.447126	0.140996	1.25453	-0.0735835	0.0501312	0.2118	0.3577	-0.0757048	585.268	7.74333	16.4033	33.415
75	44.2098	26.2038	0.0187	0.0568	0.1354	0.232	0.2691	0.2684	0.2811	0.279	0.2898	0.3339	0.2688	0.244828	-0.606648	-0.606648	0.0973235	1.24219	-0.0919766	0.0377766	0.1837	0.3232	-0.0895741	585.266	8.07	11.6067	23.21
76	44.2133	26.2038	0.0503	0.091	0.162	0.2503	0.2828	0.2794	0.2916	0.2878	0.2846	0.3208	0.2507	0.337719	-0.495082	-0.495082	0.126295	1.27962	-0.0707669	0.0486098	0.2095	0.354	-0.0521482	585.264	7.96667	18.8767	39.9133
77	44.2168	26.2038	0.1111	0.152	0.2166	0.2862	0.3124	0.3199	0.3241	0.3204	0.3207	0.344	0.2673	0.504318	-0.329506	-0.329506	0.196591	1.28694	-0.050664	0.068886	0.25225	0.41245	-0.0355208	585.262	7.87	22.1267	44.25
78	44.2203	26.2038	0.0533	0.0998	0.1812	0.2585	0.2924	0.292	0.2987	0.3018	0.2949	0.3437	0.2727	0.363989	-0.466287	-0.466287	0.144054	1.26036	-0.0715187	0.0499037	0.21275	0.36145	-0.0722196	585.26	7.86667	24.5967	49.1967
79	44.2238	26.2038	0	0.0439	0.1394	0.2565	0.2951	0.3066	0.3184	0.3192	0.3274	0.4013	0.3417	0.15469	-0.732067	-0.732067	0.0758342	1.17442	-0.0957592	0.045689	0.2035	0.3637	-0.112096	585.258	7.94	12.2633	24.52
80	44.2273	26.2039	0.0869	0.0991	0.176	0.262	0.3088	0.3192	0.3333	0.3086	0.3393	0.4317	0.3672	0.252379	-0.59696	-0.59696	0.121489	1.17565	-0.0966407	0.0575837	0.22545	0.39765	-0.112486	585.256	7.98	21.49	42.9767
82	44.2028	26.2069	0.0147	0.0316	0.1142	0.209	0.2364	0.246	0.2493	0.2518	0.2685	0.3223	0.2605	0.14438	-0.747671	-0.747671	0.0549171	1.23724	-0.0971129	0.0280896	0.1592	0.2846	-0.12476	585.271	8.01	15.0167	30.04
83	44.2063	26.2069	0.0468	0.0722	0.1418	0.2316	0.2627	0.2694	0.2754	0.2686	0.2825	0.3224	0.2536	0.292511	-0.547376	-0.547376	0.103522	1.27129	-0.0843082	0.0391373	0.1863	0.3207	-0.0906631	585.269	7.76333	18.1667	36.3367
84	44.2098	26.2069	0.0253	0.0529	0.136	0.2232	0.2574	0.2605	0.2655	0.2668	0.2734	0.3141	0.2471	0.237007	-0.616805	-0.616805	0.0868182	1.27115	-0.0889796	0.0362848	0.1796	0.313	-0.0814254	585.267	7.89333	16.5467	33.09
85	44.2133	26.207	0.0691	0.1306	0.2056	0.2769	0.3161	0.3209	0.3232	0.314	0.3131	0.3465	0.2726	0.497544	-0.33552	-0.33552	0.197137	1.27109	-0.0503166	0.064616	0.245	0.4026	-0.0473024	585.265	6.97	18.9167	37.8367
86	44.2168	26.207	0.0761	0.117	0.1836	0.2637	0.2957	0.2973	0.3003	0.299	0.3061	0.3398	0.265	0.436571	-0.392204	-0.392204	0.165835	1.28226	-0.0596454	0.0536581	0.22195	0.36985	-0.0692259	585.263	7.83	19.0433	38.09
87	44.2203	26.207	0.0015	0.0507	0.1362	0.2367	0.2818	0.2898	0.3035	0.299	0.3109	0.3795	0.3145	0.233887	-0.620895	-0.620895	0.100393	1.20668	-0.087194	0.048265	0.20775	0.36205	-0.103037	585.261	7.93667	20.26	40.52
88	44.2238	26.207	0.0456	0.0792	0.1582	0.2314	0.2698	0.275	0.2807	0.278	0.2993	0.3578	0.2984	0.31314	-0.523067	-0.523067	0.115625	1.19906	-0.0858034	0.0414259	0.1916	0.3308	-0.124804	585.259	7.92667	21.7167	43.4333
89	44.2273	26.207	0.0296	0.0715	0.1582	0.2674	0.305	0.3115	0.3218	0.3328	0.3439	0.4397	0.3888	0.227944	-0.628739	-0.628739	0.107135	1.13092	-0.0969397	0.0476067	0.20625	0.36665	-0.156345	585.257	8.01	21.2633	42.6733
90	44.1993	26.21	0.0754	0.1462	0.2392	0.3452	0.3711	0.3689	0.3799	0.3876	0.3788	0.4464	0.385	0.400485	-0.428076	-0.428076	0.19217	1.15948	-0.0615034	0.0844019	0.278	0.4644	-0.0898437	585.274	7.67	21.2933	42.4367
91	44.2028	26.2101	0.0059	0.033	0.1038	0.2042	0.2289	0.2346	0.2468	0.2513	0.256	0.3083	0.2451	0.161606	-0.721754	-0.721754	0.0649191	1.25785	-0.103403	0.0260849	0.154	0.27965	-0.101858	585.272	7.94333	17.3667	34.8233
92	44.2063	26.2101	0.0374	0.0748	0.1516	0.2342	0.2692	0.2692	0.2775	0.2799	0.2793	0.3238	0.2548	0.334742	-0.498417	-0.498417	0.123119	1.2708	-0.0750587	0.041855	0.1944	0.3319	-0.0814963	585.27	7.12667	18.0233	36.9833
93	44.2098	26.2101	0.096	0.131	0.211	0.289	0.3189	0.3173	0.3267	0.3208	0.3216	0.3559	0.2821	0.453287	-0.37619	-0.37619	0.179427	1.26161	-0.0521482	0.0676888	0.25	0.4104	-0.0518693	585.268	7.90667	15.3333	30.67
94	44.2133	26.2101	0.1022	0.1312	0.1994	0.2872	0.3163	0.3205	0.3239	0.3231	0.3244	0.3516	0.2788	0.494225	-0.338487	-0.338487	0.193018	1.26112	-0.0654237	0.0680713	0.24735	0.4102	-0.03824	585.266	7.89	20.0533	40.11
95	44.2168	26.2101	0.0532	0.0772	0.161	0.2548	0.2956	0.301	0.3142	0.3017	0.3096	0.3642	0.299	0.381639	-0.447556	-0.447556	0.153996	1.21806	-0.070358	0.0522627	0.2179	0.36965	-0.0909091	585.264	7.76333	19.35	38.7
96	44.2203	26.2101	0.0013	0.0388	0.1258	0.2268	0.2571	0.2641	0.2792	0.2778	0.2842	0.365	0.3052	0.169837	-0.70964	-0.70964	0.0705281	1.19594	-0.111648	0.0324376	0.1691	0.30725	-0.138313	585.262	7.86667	20.7333	41.4667
97	44.2238	26.2102	0.0391	0.063	0.1564	0.2764	0.3042	0.3142	0.3276	0.33	0.3251	0.4318	0.3789	0.227931	-0.628757	-0.628757	0.111338	1.13961	-0.0883905	0.051612	0.2164	0.3814	-0.133631	585.26	7.80333	22.6433	45.2833
99	44.1992	26.2132	0.103	0.088	0.179	0.2684	0.296	0.2947	0.3085	0.3104	0.3117	0.3611	0.3012	0.341699	-0.490647	-0.490647	0.1366	1.19887	-0.0807454	0.0510951	0.2134	0.36565	-0.085036	585.275	7.92667	20.8067	41.61
100	44.2028	26.2132	0.0807	0.0864	0.1514	0.2402	0.2876	0.2874	0.2986	0.2802	0.3121	0.3368	0.2668	0.470868	-0.359741	-0.359741	0.161146	1.26237	-0.0660744	0.053568	0.21915	0.36315	-0.078105	585.273	7.85667	22.8167	45.64
101	44.2063	26.2132	0.0561	0.088	0.1616	0.246	0.2771	0.2842	0.2935	0.2858	0.2965	0.3296	0.2608	0.357724	-0.473054	-0.473054	0.13396	1.2638	-0.0748402	0.0461853	0.2038	0.3467	-0.0711732	585.271	7.81	18.3833	36.7633
102	44.2098	26.2133	0.078	0.1024	0.1798	0.2746	0.3112	0.3128	0.3182	0.3056	0.318	0.3594	0.2864	0.477369	-0.353758	-0.353758	0.184613	1.25489	-0.0685112	0.0670859	0.2448	0.407	-0.0511845	585.269	7.88333	18.2733	36.55
103	44.2133	26.2133	0.1089	0.1506	0.2172	0.3014	0.3222	0.32	0.3342	0.3363	0.3315	0.3635	0.2932	0.467488	-0.362873	-0.362873	0.18881	1.23977	-0.0609031	0.0697831	0.2518	0.41685	-0.0481546	585.267	7.80667	17.91	35.82
104	44.2168	26.2133	0.1	0.144	0.2134	0.2888	0.3142	0.3178	0.3239	0.3232	0.3273	0.3634	0.2961	0.488737	-0.34342	-0.34342	0.204273	1.22729	-0.0465343	0.0660566	0.2492	0.41	-0.0610219	585.265	7.84	18.2567	36.5133
105	44.2203	26.2133	0.0669	0.0694	0.1454	0.2373	0.2745	0.2792	0.2936	0.2942	0.3006	0.3661	0.3058	0.378069	-0.451306	-0.451306	0.133667	1.19719	-0.0995044	0.0455095	0.197	0.3412	-0.118717	585.263	7.90667	13.1167	26.2333
106	44.2238	26.2133	0.0306	0.0956	0.2036	0.3184	0.3559	0.3616	0.3744	0.3808	0.3775	0.4676	0.4091	0.300251	-0.538164	-0.538164	0.149504	1.143	-0.0892449	0.0775309	0.261	0.4514	-0.10231	585.261	8.08667	11.7233	23.45
107	44.1992	26.2164	0.1184	0.1344	0.2144	0.3076	0.3384	0.3389	0.3384	0.3432	0.3448	0.3924	0.3247	0.48008	-0.351279	-0.351279	0.199604	1.2085	-0.056391	0.073577	0.2597	0.4283	-0.0756579	585.277	7.74	19.3967	38.7867
108	44.2027	26.2164	0.0963	0.1076	0.1692	0.2547	0.2901	0.2916	0.2961	0.2976	0.3161	0.3488	0.2804	0.422458	-0.406017	-0.406017	0.161972	1.24394	-0.0776752	0.0503539	0.21195	0.36075	-0.0792079	585.275	7.56667	16.3933	32.7933
109	44.2062	26.2164	0.0688	0.1204	0.1908	0.2728	0.3054	0.3112	0.3133	0.3074	0.3051	0.3512	0.2828	0.45911	-0.370698	-0.370698	0.180782	1.24187	-0.051378	0.0609966	0.2381	0.3926	-0.0639201	585.273	7.93667	19.15	38.3033
110	44.2097	26.2164	0.101	0.1488	0.223	0.3051	0.3158	0.3296	0.3245	0.3332	0.3313	0.366	0.2965	0.445738	-0.383377	-0.383377	0.181795	1.2344	-0.0574378	0.0685548	0.25065	0.4145	-0.0552112	585.271	7.92	20.9467	41.8933
111	44.2132	26.2164	0.1051	0.1218	0.1902	0.2799	0.3121	0.3174	0.3281	0.3148	0.327	0.3622	0.2896	0.456328	-0.373317	-0.373317	0.184502	1.25069	-0.0657785	0.062272	0.23755	0.39755	-0.0618587	585.269	8.04333	8.79033	17.5767
112	44.2167	26.2165	0.147	0.1858	0.2308	0.3006	0.3327	0.3314	0.3366	0.3333	0.3384	0.3727	0.3003	0.618097	-0.23602	-0.23602	0.241991	1.24109	-0.0515854	0.0769256	0.2657	0.43235	-0.0558074	585.267	7.80667	17.9533	35.9
113	44.2202	26.2165	0.0623	0.0733	0.1306	0.2141	0.2481	0.2496	0.2618	0.2555	0.2873	0.3334	0.2661	0.32197	-0.512894	-0.512894	0.111503	1.25291	-0.0841284	0.0322	0.17	0.295	-0.142955	585.265	7.82333	27.4233	54.8467
114	44.2238	26.2165	0.0637	0.1338	0.2354	0.3399	0.3986	0.4147	0.4249	0.3996	0.499	0.5119	0.4488	0.308343	-0.528651	-0.528651	0.173437	1.1406	-0.0939735	0.0958759	0.2893	0.5035	-0.0888014	585.263	8.30667	4.35667	8.713
115	44.1957	26.2195	0.0368	0.0788	0.1938	0.3224	0.3687	0.3725	0.3859	0.3884	0.3793	0.4717	0.4233	0.239076	-0.614106	-0.614106	0.128495	1.11434	-0.0819484	0.0721216	0.2557	0.4445	-0.110797	585.283	8.23667	10.0347	20.0667
116	44.1992	26.2195	0.1157	0.1622	0.2388	0.3212	0.3449	0.3447	0.3473	0.342	0.3454	0.3991	0.3297	0.493099	-0.339496	-0.339496	0.209863	1.21049	-0.0356927	0.0817651	0.2788	0.45	-0.0764666	585.28	7.78667	17.7267	35.4467
117	44.2027	26.2195	0.0921	0.1202	0.2144	0.3061	0.3385	0.34	0.3467	0.34	0.3524	0.3983	0.3359	0.392682	-0.436078	-0.436078	0.17161	1.18577	-0.0524686	0.072896	0.26025	0.43025	-0.0789652	585.277	7.78667	16.5033	33
118	44.2062	26.2196	0.1127	0.1292	0.2122	0.2962	0.3226	0.3274	0.3312	0.3268	0.3387	0.3788	0.3127	0.452174	-0.377246	-0.377246	0.184477	1.21138	-0.0645844	0.0662907	0.24505	0.40865	-0.0730878	585.275	7.64	18.8033	37.5433
119	44.2097	26.2196	0.1231	0.1672	0.2316	0.3019	0.3297	0.3309	0.3375	0.3332	0.3364	0.3636	0.2926	0.553013	-0.287819	-0.287819	0.22853	1.24265	-0.0373817	0.0779152	0.27165	0.43885	-0.0418338	585.273	7.78	27.24	54.4833
120	44.2132	26.2196	0.1067	0.1184	0.1932	0.2666	0.2943	0.2931	0.302	0.3042	0.3185	0.3501	0.2788	0.394608	-0.434095	-0.434095	0.145256	1.25574	-0.106243	0.0493284	0.2038	0.3553	-0.0721176	585.271	7.85333	18.2833	36.57
121	44.2167	26.2196	0.0779	0.0888	0.1544	0.2293	0.2641	0.2721	0.2765	0.2752	0.2982	0.3478	0.2855	0.387266	-0.441685	-0.441685	0.131877	1.21821	-0.0909812	0.0424909	0.19185	0.32945	-0.116533	585.269	7.95667	11.69	23.39
122	44.2202	26.2196	0.0684	0.1376	0.206	0.2878	0.3323	0.3342	0.3434	0.3396	0.3495	0.4253	0.3653	0.345061	-0.486922	-0.486922	0.154939	1.16425	-0.0921376	0.0691998	0.2451	0.4229	-0.089256	585.267	8.01	28.1567	56.3033
123	44.2237	26.2197	0.0489	0.0982	0.212	0.3389	0.3667	0.3856	0.394	0.3948	0.3923	0.5129	0.4512	0.298299	-0.540477	-0.540477	0.148019	1.13675	-0.0835189	0.0850013	0.2738	0.4684	-0.137124	585.265	8.22667	4.24733	8.49433
124	44.1957	26.2227	0.0304	0.076	0.1864	0.3248	0.3644	0.3727	0.3814	0.3788	0.3987	0.4833	0.4356	0.23399	-0.620759	-0.620759	0.132429	1.1095	-0.0767481	0.0706083	0.2556	0.445	-0.121216	585.285	8.02667	11.3133	22.63
125	44.1992	26.2227	0.1	0.1344	0.2028	0.2858	0.3157	0.3124	0.3199	0.3164	0.3308	0.3788	0.3121	0.5	-0.333333	-0.333333	0.207757	1.21371	-0.0454247	0.0642822	0.2462	0.405	-0.0878805	585.282	7.80667	18.2833	36.5667
126	44.2027	26.2227	0.0819	0.1308	0.2054	0.293	0.3288	0.3283	0.3373	0.3312	0.3426	0.3934	0.3319	0.446416	-0.382728	-0.382728	0.186584	1.1853	-0.0611983	0.0680285	0.2492	0.4148	-0.0858405	585.28	7.87333	19.5367	39.0733
127	44.2062	26.2227	0.0935	0.1474	0.2094	0.2987	0.3344	0.3397	0.3443	0.3296	0.332	0.3812	0.3143	0.510016	-0.324489	-0.324489	0.21558	1.21285	-0.039548	0.0796536	0.27425	0.44445	-0.056541	585.278	7.89333	19.2733	37.7067
128	44.2097	26.2227	0.1376	0.1696	0.2416	0.3151	0.3498	0.3465	0.3557	0.3528	0.3545	0.3931	0.3253	0.506936	-0.327197	-0.327197	0.21217	1.20842	-0.0497304	0.0842362	0.2788	0.454	-0.0574311	585.276	7.91667	17.75	35.5
129	44.2132	26.2228	0.0507	0.0832	0.1686	0.2588	0.296	0.3064	0.3137	0.3062	0.3343	0.3801	0.3147	0.42911	-0.399472	-0.399472	0.165823	1.20782	-0.0810811	0.056784	0.2236	0.3796	-0.0983962	585.274	7.65667	24.6433	49.2767
130	44.2167	26.2228	0.1214	0.1484	0.2036	0.2762	0.3109	0.3111	0.3199	0.3176	0.3361	0.3777	0.3121	0.537292	-0.300989	-0.300989	0.201317	1.21019	-0.0697205	0.0646634	0.2399	0.3987	-0.0864375	585.271	7.86333	18.8833	37.5
131	44.2202	26.2228	0.0621	0.081	0.1968	0.3236	0.3638	0.3678	0.3819	0.3844	0.4061	0.4713	0.4142	0.302355	-0.53568	-0.53568	0.155693	1.13786	-0.0833213	0.0741508	0.25775	0.44595	-0.11195	585.269	8.14	13.2233	26.4433
132	44.2132	26.2259	0.0817	0.1494	0.2126	0.284	0.2982	0.2874	0.3017	0.3168	0.3098	0.3726	0.3153	0.574054	-0.270605	-0.270605	0.197684	1.18173	-0.0635002	0.066435	0.24355	0.39805	-0.0933099	585.534	7.52333	19.9	39.7967
133	44.2167	26.2259	0.021	0.0591	0.1812	0.3175	0.3762	0.3882	0.4045	0.3952	0.4111	0.5071	0.4446	0.186142	-0.686139	-0.686139	0.103555	1.14058	-0.109022	0.0716102	0.24935	0.44695	-0.124016	585.274	7.99333	6.74367	13.4867
134	44.2202	26.226	0.0406	0.1015	0.247	0.436	0.5001	0.5072	0.5243	0.5072	0.5533	0.634	0.5771	0.233066	-0.621973	-0.621973	0.177551	1.0986	-0.0646103	0.135056	0.3566	0.612	-0.107617	585.272	8.11667	6.598	13.1933
